# Supplementary material for: An mTOR inhibitor discovery system using drug-sensitized yeast
Source: GeroScience. 2025 Jan 30;47(4):5605–17. doi: 10.1007/s11357-025-01534-8 (PMC12397476; doi:10.1007/s11357-025-01534-8)
Supplement: Supplementary file 1 — Supplementary file1 (XLSX 9 KB) [file 11357_2025_1534_MOESM1_ESM.xlsx]

## Sheet: Supplemental Table 1
Breen et al.
Supplemental Table 1. Effects of Select Compounds on Yeast Growth
Compound Name	Maximum Concentration Tested	Strain Background Tested	Impact on Yeast Growth
Ganoderic Acid A	20 µM	12D	no growth inhibition
α-Lipoic Acid	100 µM	12d	no growth inhibition
Taurine	50 mM	12d	no growth inhibition
Canagliflozin and Canagliflozin Hemihydrate	100 µM	12d	growth inhibition, but no tor1 sensitivity
	100 µM	WT	no growth inhibition
Nebivolol	25 µM	12d	growth inhibition, but no tor1 sensitivity
	25 µM	WT	no growth inhibition
Isoliquiritigenin	780 µM	12d	growth inhibition, but no tor1 sensitivity
	780 µM	WT	no growth inhibition
Withaferin A	20 µM	12d	growth inhibition, but no tor1 sensitivity
	20 µM	WT	no growth inhibition
