# Supplementary material for: An mTOR inhibitor discovery system using drug-sensitized yeast
Source: GeroScience. 2025 Jan 30;47(4):5605–17. doi: 10.1007/s11357-025-01534-8 (PMC12397476; doi:10.1007/s11357-025-01534-8)
Supplement: Supplementary file 2 — Supplementary file2 (XLSX 63 KB) [file 11357_2025_1534_MOESM2_ESM.xlsx]

## Sheet: Supplemental Table 2
Breen et al.
Supplemental Table 2. Yeast strains used in this study.
Yeast strain	Additional identifier	Genotype	protein change	Reference/Source
BY4742	BY4742	MATα ura3∆ his3∆1 leu2∆ lys2∆		Brachmann et al.
BW746	tor1	MATa, tor1∆::URA3 his3∆1 leu2∆		Kaeberlein lab
BW1381	fpr1	MATα fpr1∆::KanMX		Lee et al.
BW1443	tor1	as BY4742, tor1-G64T,C66A	Tor1-D22*	this study
BW1444	tor1-1	as BY4742, tor1-C5916A	Tor1-S1972R	this study
BW1440	Tor1-I1954V	as BY4742, tor1-C5832T,A5860G	Tor1-I1954V	this study
OTA017 (BW1457)	12Δ (12geneΔ0HSR)	MATa his3Δ1 leu2Δ0 met15Δ0 ura3Δ0 pdr3Δ0 pdr8Δ0 pdr1Δ0 yrr1Δ0 snq2Δ0 pdr5Δ0 pdr10Δ0 yor1Δ0 pdr15Δ0 pdr11Δ0 pdr12Δ0 aus1Δ0 RME1(ins308A)		Chinen et al.
BW1458	12Δ tor1	as 12Δ , tor1-G64T,C66A	Tor1-D22*	this study
BW1460	12Δ tor1-1	as 12Δ , tor1-C5916A	Tor1-S1972R	this study
BW1462	12Δ fpr1	as 12Δ , fpr1-G55T,T57A	Fpr1-G19*	this study
BW1463	12Δ Tor1-I1954V	as 12Δ , tor1-C5832T,A5860G	Tor1-I1954V	this study
References:
Brachmann CB et al. Yeast. 1998 Jan 30;14(2):115-32. PMID9483801
Chinen T et al. J Gen Appl Microbiol. 2014;60(4):160-2. PMID25273990
Lee MB et al. Geroscience. 2017 Aug;39(4):419-428. PMID28707282
