# Supplementary material for: An mTOR inhibitor discovery system using drug-sensitized yeast
Source: GeroScience. 2025 Jan 30;47(4):5605–17. doi: 10.1007/s11357-025-01534-8 (PMC12397476; doi:10.1007/s11357-025-01534-8)
Supplement: Supplementary file 3 — Supplementary file3 (XLSX 24 KB) [file 11357_2025_1534_MOESM3_ESM.xlsx]

## Sheet: Supplemental Table 3
Breen et al.
Supplemental Table 3. Oligonucelotides and plasmids used in this study for yeast strain generation.
Oligo	Oligonucleotide Sequence
oBW734	GATCCGTGACTAACTAATTCTGCCGTTTTAGAGCTAG
oBW735	CTAGCTCTAAAACGGCAGAATTAGTTAGTCACG
oBW736	GATTCATAGTCCAGTCCTGGTAAATCAGGCAGAATTAGTTAGTCACGAGTTGGTCAGAGTAGCCGTTCTATGGCACG
oBW737	CGTGCCATAGAACGGCTACTCTGACCAACTCGTGACTAACTAATTCTGCCTGATTTACCAGGACTGGACTATGAATC
oBW742	GATCGAAAGCGGCTAACAACGATAGTTTTAGAGCTAG
oBW743	CTAGCTCTAAAACTATCGTTGTTAGCCGCTTTC
oBW744	AACTTTTGAAAGCGGCTAACAACGATATGTAAATGGATAGAAATGTGCCGTTGGCACCGAAT
oBW745	ATTCGGTGCCAACGGCACATTTCTATCCATTTACATATCGTTGTTAGCCGCTTTCAAAAGTT
oBW746	GATCTATGTTCAACGAAAAATTGGGTTTTAGAGCTAG
oBW747	CTAGCTCTAAAACCCAATTTTTCGTTGAACATA
oBW748	TTATGGTATGAAGGACTGGAAGATGCGAGACGCCAATTTTTCGTTGAACATAACATAGAA
oBW749	TTCTATGTTATGTTCAACGAAAAATTGGCGTCTCGCATCTTCCAGTCCTTCATACCATAA
oBW822	GATCGACAGAATTTCCCCAGGTGAGTTTTAGAGCTAG
oBW823	CTAGCTCTAAAACTCACCTGGGGAAATTCTGTC
oBW824	CAAAATTGACAGAATTTCCCCAGGTGATTGAGCCACCTTCCCAAAGACAGGTGACTTGGTTA
oBW825	TAACCAAGTCACCTGTCTTTGGGAAGGTGGCTCAATCACCTGGGGAAATTCTGTCAATTTTG
Plasmid	sgRNA target site on gDNA	Plasmid cloning oligos	Plasmid backbone
pBW280	CGTGACTAACTAATTCTGCCTGG	oBW734+oBW735	pML104
pBW281	GAAAGCGGCTAACAACGATATGG	oBW742+oBW743	pML104
pBW282	TATGTTCAACGAAAAATTGGCGG	oBW746+oBW747	pML104
pBW292	GACAGAATTTCCCCAGGTGATGG	oBW822+oBW823	pML104
Yeast Strain	Plasmid used to make strain	Repair Template Oligos used to make strain
BW1440	pBW280	oBW736 & oBW737
BW1463	pBW280	oBW736 & oBW737
BW1443	pBW281	oBW744 & oBW745
BW1458	pBW281	oBW744 & oBW745
BW1444	pBW282	oBW748 & oBW749
BW1460	pBW282	oBW748 & oBW749
BW1462	pBW292	oBW824 & oBW825
